# Supplementary material for: Pod Morphology, Primary and Secondary Metabolite Profiles in Non-grafted and Grafted Carob Germplasm Are Configured by Agro-Environmental Zone, Genotype, and Growing Season
Source: Front Plant Sci. 2021 Jan 13;11:612376. doi: 10.3389/fpls.2020.612376 (PMC7838365; doi:10.3389/fpls.2020.612376)
Supplement: Supplementary file 1 [file Table_1.xlsx]

## Sheet: Passport data
Supplementary fileF 1: Passport data of the collected trees. Strucutre code reffers to the tree numbering entered to Structure anlaysis. Structure cluster reffers to the clustering according to Structure analysis. Trees with the same clone id were genetically identical. The harvesting dates of the trees are shown.
Tree number	Category	Locality	Name	Code id	Structure cluster	Genotype id	Agro - Enviromental zone	Code id Hierarchical	Terrain	Cultivation	Habitat	Fertilization	Latitude	Longitude	Elevation	Harvesting date 2018	Harvesting date 2019
1	Grafted	Kalavasos	Lefkaritiki	1_GR_Kal_Lef	G	1	South zone	1_GR_Kal_G_SZ_Lef	Plane	Yes	Monoculture	Yes	529025	3845391	52	2018-09-03	2019-08-29
2	Grafted	Kalavasos	Mavroteratzia	2_GR_Kal_Mav	G	1	South zone	2_GR_Kal_G_SZ_Mav	Plane	Yes	Monoculture	Yes	529025	3845391	52	2018-09-03	2019-08-29
3	Not grafted	Kalavasos	Apostoliki	3_NG_Kal_Ap	G	1	South zone	3_NG_Kal_G_SZ_Ap	Plane	Yes	Co-cultivation with cereals	Yes through cereals	528956	3845683	61	2018-08-24
4	Grafted	Toxni	Mavroteratzia	4_GR Tox Mav	G	1	Mount Larnaca	4_GR_Tox _G_MLA_Mav	Laona	Yes	Monoculture	Yes	527962	3849883	184	2018-08-24	2019-08-29
5	Grafted	Toxni	Lefkaritiki	5_GR_Tox_Lef	G	1	Mount Larnaca	5_GR_Tox_G_MLA_Lef	Laona	Yes	Monoculture	Yes	527962	3849883	184	2018-08-24	2019-08-29
6	Grafted	Toxni	Apostoliki	6_GR_Tox	A	6_GR_Tox	South zone	6_GR_Tox _A_SZ	Traxonas	Yes	Monoculture	Yes	529949	3844054	49	2018-09-03
7	Grafted	Pissouri	Imeri	7_GR_Pis	G	2	South zone	7_GR_Pis_G_SZ	Traxonas	Yes	Monoculture	No	471815	3835997	244	2018-08-23	2019-08-30
8	Not grafted	Pissouri	Agria	8_NG_Pis	N	8_NG_Pis	South zone	8_NG_Pis_N_SZ	Laona	No	Disrupted natural ecosystem with annual vegetation	No	471987	3836323	268	2018-08-23	2019-08-30
9	Not grafted	Pissouri	Agria	9_NG_Pis	A	9_NG_Pis	South zone	9_NG_Pis_A_SZ	Traxonas	No	Natural ecosystem with phrygana, Dirupted by grazing	No	472626	3834868	253	2018-08-23	2019-08-30
10	Not grafted	Pissouri	Apostoliki	10_NG_Pis_Ap	A	10_NG_Pis_Ap	South zone	10_NG_Pis_A_SZ_Ap	Plane	No	Natural ecosystem, margins of an abandoned field covered with shrubs	No	471128	3836768	131	2018-08-23	2019-08-30
11	Grafted	Pissouri	Imeri	11_GR_Pis	G	2	South zone	11_GR_Pis_G_SZ	Plane	Yes	Margins of a field with irrigated olives	Yes through olives	471535	3836901	140	2018-08-23	2019-08-30
12	Grafted	Axelia	Tillyrias	12_GR_Ax_Til	G	2	South zone	12_GR_Ax_G_SZ_Til	Plane	Yes	Monoculture	Yes	452887	3843478	50	2018-09-18
13	Grafted	Axelia	Koumpota	13_GR_Ax_Kum	G	2	South zone	13_GR_Ax_G_SZ_Kum	Plane	Yes	Monoculture	Yes	452887	3843478	50
14	Grafted	Axelia	Tillyrias	14_GR_Ax_Til	G	2	South zone	14_GR_Ax_G_SZ_Til	Plane	Yes	Monoculture	Yes	452887	3843478	50
15	Grafted	Axelia	Vaklaes	15_GR_Ax_Vak	G	1	South zone	15_GR_Ax_G_SZ_Vak	Plane	Yes	Monoculture	Yes	452887	3843478	50
16	Grafted	Axelia	Empa	16_GR_Ax_Em	G	2	South zone	16_GR_AxG_SZ_Em	Plane	Yes	Monoculture	Yes	452887	3843478	50	2018-09-18
17	Grafted	Axelia	Talas	17_GR_Ax_Tal	N	17_GR_Ax_Tal	South zone	17_GR_Ax_N_SZ_Tal	Plane	Yes	Monoculture	Yes	452887	3843478	50	2018-09-18
18	Grafted	Axelia	Karpasia	18_GR_Ax_Kar	G	1	South zone	18_GR_Ax_G_SZ_Kar	Plane	Yes	Monoculture	Yes	452887	3843478	50	2018-09-18
19	Grafted	Apesia	Imeri	19_GR_Ape	G	1	Mount Lemesos	19_GR_Ape_G_MLE	Traxonas	No	House yard, at the village	No	498085	3849708	449	24/082018	2019-08-29
20	Grafted	Apesia	Imeri	20_GR_Ape	G	1	Mount Lemesos	20_GR_Ape_G_MLE	Traxonas	Yes	Monoculture	No	497836	3849696	451	24/082018	2019-08-29
21	Not grafted	Apesia	Apostoliki	21_NG_Ape	A	21_NG_Ape	Mount Lemesos	21_NG_Ape_A_ML	Traxonas	Yes	Monoculture	No	497639	3849248	430	24/082018
22	Grafted	Apesia	Koumparkes	22_GR_Ape_Kou	A	22_GR_Ape_Kou	Mount Lemesos	22_GR_Ape_A_MLE_Kou	Traxonas	Yes	Monoculture	No	497639	3849248	430	24/082018	2019-08-29
23	Grafted	Apesia	Imeri	23_GR_Ape	G	1	Mount Lemesos	23_GR_ApeG_MLE	Traxonas	No	Margins of the road	No	497647	3849234	438	24/082018	2019-08-29
24	Grafted	Apesia	Imeri	24_GR_Ape	G	2	Mount Lemesos	24_GR_Ape_G_MLE	Laona	No	Disrupted natural ecosystem with annual vegetation	No	496970	3848235	400	24/082018	2019-08-29
25	Grafted	Apesia	Imeri	25_GR_Ape	G	1	Mount Lemesos	25_GR_Ape_G_MLE	Laona	Yes	Monoculture	No	497029	3848206	401	24/082018	2019-08-29
26	Not grafted	Apesia	Agria	26_NG_Ape	N	26_NG_Ape	Mount Lemesos	26_NG_Ape_N_MLE	Laona	Yes	Monoculture	No	497830	3847905	373	24/082018	2019-08-29
27	Grafted	Steni	Imeri	27_GR_Ste	G	1	Mount Polis	27_GR_Ste_G_MPO	Traxonas	No	House yard, at the village	No	451843	3873203	244	2018-08-28	2019-09-06
28	Grafted	Steni	Imeri	28_GR_Ste	G	3	Mount Polis	28_GR_Ste_G_MPO	Laona	No	Margins of the road	No	451602	3874258	239	2018-08-28	2019-09-06
29	Grafted	Steni	Imeri	29_GR_Ste	G	1	Mount Polis	29_GR_Ste_G_MPO	Laona	No	Margins of a cereal field	Yes through cereals	451107	3874881	156	2018-08-28	2019-09-06
30A	Grafted	Steni	Imeri	30A_GR_Ste	G	1	Mount Polis	30A_GR_Ste_G_MPO	Plane	Yes	Co-cultivation with cereals	Yes through cereals	450969	3873761	120	2018-08-28
30B	Grafted	Steni	Imeri	30B_GR_Ste	G	1	Mount Polis	30B_GR_Ste_G_MPO	Plane	Yes	Co-cultivation with cereals	Yes through cereals	450969	3873761	120	2018-08-28	2019-09-06
31	Grafted	Steni	Imeri	31_GR_Ste	G	1	Mount Polis	31_GR_Ste_G_MPO	Plane	No	Margins of a cereal field	Yes through cereals	450961	3873740	118	2018-08-28	2019-09-06
32	Not grafted	Steni	Agria	32_NG_Ste	G	32_NG_Ste	Mount Polis	32_NG_Ste_G_MPO	Plane	No	Margins of a cereal field	Yes through cereals	450961	3873740	118		2019-09-06
33	Grafted	Steni	Imeri	33_GR_Ste	G	2	Mount Polis	33_GR_Ste_G_MPO	Laona	No	Margins of the road	No	451944	3872836	172	2018-08-28	2019-09-06
34	Grafted	Steni	Imeri	34_GR_Ste	G	1	Mount Polis	34_GR_Ste_G_MPO	Laona	Yes	Margins of a field with irrigated olives	Yes through olives	451931	3873511	225	2018-08-28	2019-09-06
35	Grafted	Peristerona	Imeri	35_GR_Per	G	2	Mount Polis	35_GR_Per_G_MPO	Traxonas	No	Margin of the road	No	452816	3872432	342	2018-08-28	2019-09-06
36	Grafted	Peristerona	Imeri	36_GR_Per	G	1	Mount Polis	36_GR_Per_G_MPO	Traxonas	Yes	Monoculture	No	452817	3872415	343	2018-08-28	2019-09-06
37	Grafted	Peristerona	Imeri	37_GR_Per	G	1	Mount Polis	37_GR_Per_G_MPO	Traxonas	No	Disrupted natural ecosystem with annual vegetation	No	453123	3872096	388	2018-08-28
38	Not grafted	Lysos	Agria	38_NG_Lys	A	38_NG_Lys	Mount Polis	38_NG_Lys_A_MPO	Plane	No	Disrupted area very close to a cereal field and a vineyard	Yes through cereals and vines	454013	3873976	335	2018-09-18	2019-09-06
39	Grafted	Kato Pyrgos	Imeri	39_GR_Pyr	G	3	Tillyria	39_GR_Pyr_G_TL	Laona	No	Disrupted natural ecosystem with annual vegetation	No	472001	3892782	59	2018-08-28	2019-09-02
40	Not grafted	Kato Pyrgos	Agria	40_NG_Pyr	N	40_NG_Pyr	Tillyria	40_NG_Pyr_N_TL	Laona	No	Disrupted natural ecosystem with annual vegetation	No	472001	3892782	59	2018-08-28	2019-09-02
41	Grafted	Kato Pyrgos	Imeri	41_GR_Pyr	G	1	Tillyria	41_GR_Pyr_G_TL	Laona	No	Margins of the road	No	471156	3891553	63	2018-08-29
42	Grafted	Kato Pyrgos	Imeri	42_GR_Pyr	G	1	Tillyria	42_GR_Pyr_G_TL	Laona	No	Disrupted natural ecosystem with annual vegetation	No	470306	3891542	56	2018-08-28	2019-09-02
43	Grafted	Kato Pyrgos	Imeri	43_GR_Pyr	G	43_GR_Pyr	Tillyria	43_GR_Pyr_G_TL	Laona	Yes	Co-cultivation with other fruit trees and olives	Yes through other fruit trees and vines	469753	3892506	49	2018-08-28	2019-09-02
44	Grafted	Pigenia	Imeri	44_GR_Pig	G	1	Tillyria	44_GR_Pig_G_TL	Laona	No	Disrupted natural ecosystem with annual vegetation	No	469745	3892976	97	2018-08-28	2019-09-02
45	Grafted	Pigenia	Imeri	45_GR_Pig	G	1	Tillyria	45_GR_Pig_G_TL	Laona	No	Margins of the road	No	468731	3891762	234	2018-08-28	2019-09-02
46	Grafted	Neo Chorio	Imeri	46_GR_Neo	G	3	Neo Chorio	46_GR_Neo_G_NC	Traxonas	Yes	Co-cultivation with cereals	Yes through cereals	439626	3877647	222	2018-08-28	2019-09-02
47	Not grafted	Neo Chorio	Apostoliki	47_NG_Neo	N	47_NG_Neo	Neo Chorio	47_NG_Neo_N_NC	Traxonas	Yes	Co-cultivation with cereals	Yes through cereals	439668	3877632	213	2018-08-28	2019-09-02
48	Grafted	Neo Chorio	Imeri	48_GR_Neo	G	3	Neo Chorio	48_GR_Neo_G_NC	Traxonas	Yes	Co-cultivation with cereals	Yes through cereals	440235	3878244	296	2018-08-28	2019-09-02
49	Grafted	Neo Chorio	Imeri	49_GR_Neo	G	49_GR_Neo	Neo Chorio	49_GR_NeoG_NC	Laona	No	Yard of a church	No	439854	3875925	240	2018-08-28	2019-09-02
50	Grafted	Neo Chorio	Imeri	50_GR_Neo	G	1	Neo Chorio	50_GR_Neo_G_NC	Traxonas	Yes	Co-cultivation with cereals	Yes through cereals	440626	3876049	220	2018-08-28	2019-09-02
51	Grafted	Neo Chorio	Imeri	51_GR_Neo	G	1	Neo Chorio	51_GR_Neo_G_NC	Traxonas	No	Disrupted natural ecosystem with annual vegetation	No	440686	3874906	259	2018-08-28	2019-09-02
52	Grafted	Neo Chorio	Imeri	52_GR_Neo	G	3	Neo Chorio	52_GR_Neo_G_NC	Traxonas	No	House yard, at the village	No	441719	3875966	187	2018-08-28	2019-09-02
53	Grafted	Neo Chorio	Imeri	53_GR_Neo	A	53_GR_Neo	Neo Chorio	53_GR_Neo_A_NC	Laona	No	Margins of road and natural ecosystem with shrubs and annual vegetation	No	442392	3877059	88	2018-08-28	2019-09-02
54	Grafted	Neo Chorio	Imeri	54_GR_Neo	G	1	Neo Chorio	54_GR_Neo_G_NC	Traxonas	No	Disrupted natural ecosystem with annual vegetation	No	440234	3879737	28	2018-08-28	2019-09-02
55	Grafted	Kato Drys	Imeri	55_GR_Dry	G	1	Mount Larnaca	55_GR_Dry_G_MLA	Laona	No	Natural ecosystem with annual vegetation and phrygana	No	527963	3856199	484	2018-09-03	2019-08-27
56	Grafted	Kato Drys	Imeri	56_GR_Dry	G	1	Mount Larnaca	56_GR_Dry_G_MLA	Laona	Yes	Monoculture	No	527996	3855866	481	2018-09-03	2019-08-27
57	Grafted	Kato Drys	Imeri	57_GR_Dry	G	1	Mount Larnaca	57_GR_Dry_G_MLA	Laona	No	Margins of road and natural ecosystem with shrubs and annual vegetation	No	527719	3856349	525	2018-09-03	2019-08-27
58	Not grafted	Kato Drys	Agria	58_NG_Dry	N	58_NG_Dry	Mount Larnaca	58_NG_Dry_N_MLA	Laona	No	Natural ecosystem with annual vegetation and phrygana	No	527698	3856288	520	2018-09-03	2019-08-27
59	Grafted	Kato Drys	Imeri	59_GR_Dry	G	1	Mount Larnaca	59_GR_Dry_G_MLA	Plane	Yes	Co-cultivation with vines and olives	Yes through vines and olives	526548	3855597	340	2018-09-03	2019-08-27
60	Grafted	Kato Drys	Imeri	60_GR_Dry	A	60_GR_Dry	Mount Larnaca	60_GR_Dry_A_MLA	Plane	Yes	Co-cultivation with vines	Yes through through vines	526602	3855486	344	2018-09-03	2019-08-27
61	Grafted	Kato Drys	Imeri	61_GR_Dry	G	1	Mount Larnaca	61_GR_Dry_G_MLA	Laona	Yes	Monoculture	No	526409	3856863	518	2018-09-03	2019-08-27
62	Grafted	Palodia	Imeri	62_GR_Pal	G	62_GR_Pal /112_GR_Klg	Mount Lemesos	62_GR_Pal_G_MLE	Plane	Yes	Co-cultivation with cereals	Yes through cereals	498745	3844435	219	2018-08-24	2019-08-29
63	Grafted	Palodia	Imeri	63_GR_Pal	G	1	Mount Lemesos	63_GR_Pal_G_MLE	Plane	Yes	Co-cultivation with cereals	Yes through cereals	498721	3844392	212	2018-08-24	2019-08-29
64	Grafted	Palodia	Imeri	64_GR_Pal	G	2	Mount Lemesos	64_GR_Pal_G_MLE	Plane	Yes	Monoculture	No	499108	3844476	212	2018-08-24	2019-08-29
65	Grafted	Spitali	Imeri	65_GR_Spi	G	65_GR_Spi	Mount Lemesos	65_GR_Spi_G_MLE	Laona	Yes	Monoculture	No	501259	3846770	312	2018-08-24	2019-08-29
66	Grafted	Spitali	Imeri	66_GR_Spi	G	1	Mount Lemesos	66_GR_Spi_G_MLE	Laona	Yes	Monoculture	No	501251	3846756	311	2018-08-24	2019-08-29
67	Grafted	Fasoula	Imeri	67_GR_Fas	G	1	Mount Lemesos	67_GR_Fas_G_MLE	Laona	Yes	Margins of the road	No	503620	3847014	466	2018-08-24	2019-08-29
68	Grafted	Pentakomo	Imeri	68_GR_Pen	G	1	South zone	68_GR_Pen_G_SZ	Traxonas	Yes	Monoculture	No	521245	3843060	54	2018-08-23	2019-08-29
69	Grafted	Pentakomo	Imeri	69_GR_Pen	G	1	South zone	69_GR_Pen_G_SZ	Traxonas	No	Margins of road and natural ecosystem with shrubs and annual vegetation	No	521254	3843035	52	2018-08-23	2019-08-29
70	Not grafted	Pentakomo	Agria	70_NG_Pen	N	70_NG_Pen	South zone	70_NG_Pen_N_SZ	Traxonas	Yes	Co-cultivation with cereals	Yes through cereals	522251	3843057	79	2018-08-23	2019-08-29
71	Grafted	Anogira	Koutsoulia	71_GR_Ano	G	1	Anogira	71_GR_Ano_G_AN	Traxonas	No	Natural ecosystem with phrygana, Disrupted by grazing	No	474931	3843831	432	2018-08-23	2019-08-30
72	Not grafted	Anogira	Agria	72_NG_Ano	N	72_NG_Ano	Anogira	72_NG_Ano_N_AN	Traxonas	No	Natural ecosystem with phrygana, Disrupted by grazing	No	474904	3843833	450	2018-08-23	2019-08-30
73	Grafted	Anogira	Imeri	73_GR_Ano	G	1	Anogira	73_GR_Ano_G_AN	Traxonas	No	Margins of a goat farm. Disrupted natural ecosystem with annual vegetation. Close to cereal field	No	474866	3843846	449	2018-08-23	2019-08-30
74	Grafted	Anogira	Imeri	74_GR_Ano	G	1	Anogira	74_GR_Ano_G_AN	Traxonas	No	Margins of a goat farm. Disrupted natural ecosystem with annual vegetation	Yes through cereals	474947	3843950	456	2018-08-23	2019-08-30
75	Not grafted	Anogira	Apostoliki	75_NG_Ano_Apo	A	75_NG_Ano_Apo	Anogira	75_NG_Ano_A_AN_Apo	Traxonas	No	House yard, at the village	No	475531	3844138	456	2018-08-23	2019-08-30
76	Grafted	Anogira	Imeri	76_GR_Ano	G	1	Anogira	76_GR_Ano_G_AN	Traxonas	No	Disrupted natural ecosystem with annual vegetation and phrygana	No	476445	3845006	495	2018-08-23	2019-08-30
77	Grafted	Anogira	Imeri	77_GR_Ano	G	1	Anogira	77_GR_Ano_G_AN	Traxonas	No	Disrupted natural ecosystem with annual vegetation and phrygana	No	476424	3844982	492	2018-08-23	2019-08-30
78	Grafted	Fasoula	Imeri	78_GR_Fas	G	1	Mount Lemesos	78_GR_Fas_G_MLE	Laona	No	Margins of the road	No	502335	3848144	437	2018-08-24	2019-08-29
79	Grafted	Spitali	Eftakoili	79_GR_Spi	G	1	Mount Lemesos	79_GR_Spi_G_MLE	Laona	Yes	Monoculture	No	500357	3847434	371	2018-08-24	2019-08-29
80	Not grafted	Alaminos	Apostoliki	80_NG_Ala_Apo	N	80_NG_Ala_Apo	South zone	80_NG_Ala_N_SZ_Apo	Plane	Yes	Co-cultivation with vegetables	Yes through vegetables	542240	3848372	30	2018-08-30	2019-08-27
81	Grafted	Alaminos	Imeri	81_GR_Ala	G	1	South zone	81_GR_Ala_G_SZ	Plane	Yes	Co-cultivation with vegetables	Yes through vegetables	542278	3848400	29	2018-08-30	2019-08-27
82	Grafted	Mazotos	Imeri	82_GR_Maz	G	1	South zone	82_GR_Maz_G_SZ	Traxonas	Yes	Co-cultivation with cereals	Yes through cereals	544363	3850814	34	2018-08-30	2019-08-27
83	Grafted	Mazotos	Imeri	83_GR_Maz	G	1	South zone	83_GR_Maz_G_SZ	Traxonas	Yes	Co-cultivation with cereals	Yes through cereals	544129	3850693	37	2018-08-30	2019-08-27
84	Grafted	Mazotos	Imeri	84_GR_Maz	G	1	South zone	84_GR_Maz_G_SZ	Plane	Yes	Co-cultivation with cereals	Yes through cereals	547229	3851989	23	2018-08-30	2019-08-27
85	Grafted	Menogia	Imeri	85_GR_Men	G	1	South zone	85_GR_Men_G_SZ	Traxonas	Yes	Co-cultivation with cereals, second year co-cultivation with fruit trees	Yes through cereals and fruit trees	540828	3856630	166	2018-08-30	2019-08-27
86	Grafted	Alethriko	Imeri	86_GR_Ale	G	1	South zone	86_GR_Ale_G_SZ	Traxonas	Yes	Co-cultivation with cereals	Yes through cereals	544867	3858229	131	2018-08-30	2019-08-27
87	Grafted	Kofinou	Imeri	87_GR_Kof	G	1	South zone	87_GR_Kof_G_SZ	Plane	Yes	Co-cultivation with cereals	Yes through cereals	537697	3854619	117	2018-08-30
88	Grafted	Kofinou	Imeri	88_GR_Kof	G	1	South zone	88_GR_Kof_G_SZ	Laona	No	Natural ecosystem with phrygana and annual vegetation, Disrupted by grazing	No	535745	3854020	171	2018-08-30	2019-08-27
89	Grafted	Delikipos	Imeri	89_GR_Del	G	1	Mount Larnaca	89_GR_Del_G_MLA	Traxonas	Yes	Monoculture	No	533813	3863509	285	2018-08-30	2019-08-27
90	Grafted	Delikipos	Imeri	90_GR_Del	G	1	Mount Larnaca	90_GR_Del_G_MLA	Traxonas	Yes	Co-cultivation with cereals	Yes through cereals	534653	3863724	309	2018-08-30	2019-08-27
91	Grafted	Mesogi	Imeri	91_GR_Mes	G	1	Mount Paphos	91_GR_Mes_G_MPA	Traxonas	Yes	Monoculture	No	450070	3852168	269	2018-08-31	2019-08-30
92	Not grafted	Mesogi	Imeri	92_NG_Mes	N	92_NG_Mes	Mount Paphos	92_NG_Mes_N_MPA	Traxonas	Yes	Monoculture	No	450048	3852220	267	2018-08-31	2019-08-30
93	Grafted	Koili	Imeri	93_GR_Kil	G	1	Mount Paphos	93_GR_Kil_G_MPA	Laona	Yes	Monoculture	No	449772	3857474	589	2018-08-31	2019-09-06
94	Grafted	Koili	Imeri	94_GR_Kil	G	1	Mount Paphos	94_GR_Kil_G_MPA	Laona	Yes	Monoculture	No	448943	3857469	555	2018-08-31	2019-09-06
95	Grafted	Koili	Imeri	95_GR_Kil	G	1	Mount Paphos	95_GR_Kil_G_MPA	Laona	Yes	Monoculture	No	447858	3856977	414	2018-08-31	2019-09-06
96	Grafted	Koili	Imeri	96_GR_Kil	G	1	Mount Paphos	96_GR_Kil_G_MPA	Laona	Yes	Monoculture	No	447341	3857474	248	2018-08-31	2019-09-06
97	Grafted	Pegia	Imeri	97_GR_Peg	G	2	Mount Paphos	97_GR_Peg_G_MPA	Traxonas	No	Natural ecosystem with phrygana and annual vegetation	No	443797	3858945	136	2018-08-31	2019-09-02
98	Grafted	Pegia	Imeri	98_GR_Peg	G	2	Mount Paphos	98_GR_Peg_G_MPA	Laona	No	Natural ecosystem with phrygana and annual vegetation	No	444686	3860567	248	2018-08-31
99	Grafted	Empa	Imeri	99_GR_Emp	G	1	Mount Paphos	99_GR_Emp_G_MPA	Traxonas	Yes	Monoculture	No	448034	3851785	168	2018-08-31	2019-08-30
100	Grafted	Mesogi	Imeri	100_GR_Mes	G	1	Mount Paphos	100_GR_Mes_G_MPA	Traxonas	Yes	Monoculture	No	449163	3851502	203	2018-08-31	2019-08-30
104	Grafted	Koma tou Gialou	Imeri	104_GR_Gia	G	104_GR_Gia	North zone	104_GR_Gia_G_NZ								2018-09-17
105	Grafted	Koma tou Gialou	Kountourka	105_GR_Gia Knt	N	105_GR_Gia Knt / 121_GR_Pla_Knt	North zone	105_GR_Gia_N_NZ_Knt								2018-09-17
107	Grafted	Koma tou Gialou	Kountourka	107_GR_Gia_Knt	N	107_GR_Gia_Knt	North zone	107_GR_Gia_N_NZ_Knt								2018-09-17
108	Grafted	Auvdimou	Koumpota	108_GR_Avd_Kum	G	1	South zone	108_GR_Avd_G_SZ_Kum	Plane	Yes	Monoculture	Yes	477809	3838149	50
109	Grafted	Auvdimou	Koumpota	109_GR_Avd_Kum	G	109_GR_Avd_Kum	South zone	109_GR_Avd_G_SZ_Kum	Plane	Yes	Monoculture	Yes	477791	3838121	50
110	Grafted	Auvdimou	Tillyrias	110_GR_Avd_Til	G	2	South zone	110_GR_Avd_G_SZ_Til	Plane	Yes	Monoculture	Yes	477781	3838122	50
111	Grafted	Vavla	Lefkaritiki	111_GR_Vav_Lef	G	1	Mount Larnaca	111_GR_Vav_G_MLA_Lef	Laona	Yes	Monoculture	No	526280	3853428	467		2019-08-27
112	Grafted	Vavla	Mavroteratzia	112_GR_Vav_Mav	G	1	Mount Larnaca	112_GR_Vav_G_MLA_Mav	Laona	Yes	Monoculture	No	526307	3853333	464		2019-08-27
113	Grafted	Vavla	Mavroteratzia	113_GR_Vav_Mav	G	1	Mount Larnaca	113_GR_Vav_G_MLA_Mav	Laona	Yes	Co-cultivation with almonds	No	525116	3855733	427		2019-08-27
114	Grafted	Vavla	Lefkaritiki	114_GR_Vav_Lef	G	1	Mount Larnaca	114_GR_Vav_G_MLA_Lef	Laona	Yes	Co-cultivation with almonds	No	525116	3855733	427		2019-08-27
115	Grafted	Agios Amvrosios Kerinia	Imeri	115_GR_Amv	G	2	North zone	115_GR_Amv_G_NZ	Traxonas	No	Natural ecosystem with annual vegetation and olive trees	No	548264	3910458	47		2019-09-05
116	Grafted	Agios Amvrosios Kerinia	Imeri	116_GR_Amv	G	116_GR_Amv	North zone	116_GR_Amv_G_NZ	Traxonas	No	Natural ecosystem with annual vegetation and olive trees	No	548455	3910520	40		2019-09-05
117	Grafted	Kalogrea	Imeri	117_GR_Klg	G	62_GR_Pal /112_GR_Klg	North zone	117_GR_Klg_G_NZ	Traxonas	No	Natural ecosytem with annual vegetation	No	558254	3912397	43		2019-09-05
118	Grafted	Kalogrea	Imeri	118_GR_Klg	G	1	North zone	118_GR_Klg_G_NZ	Traxonas	No	Natural ecosytem with annual vegetation	No	560646	3912936	56		2019-09-05
119	Grafted	Kalogrea	Imeri	119_GR_Klg	G	1	North zone	119_GR_Klg_G_NZ	Traxonas	Yes	Co-cultivation with cereals	Yes through cereals	561747	3913611	32		2019-09-05
120	Grafted	Akanthou	Imeri	120_GR_Aka	G	1	North zone	120_GR_Aka_G_NZ	Traxonas	Yes	Co-cultivation with cereals	Yes through cereals	569948	3918207	40		2019-09-05
121	Grafted	Platanisos	Kountourka	121_GR_Pla_Knt	N	105_GR_Gia Knt / 121_GR_Pla_Knt	North zone	121_GR_Pla_N_NZ_Knt	Laona	No	Natural ecosytem with annual vegetation	No	600885	3926901	107		2019-09-05
122	Grafted	Platanisos	Imeri	122_GR_Pla	G	1	North zone	122_GR_Pla_G_NZ	Laona	No	Natural ecosytem with annual vegetation	No	600878	3926906	109		2019-09-05
123	Grafted	Platanisos	Imeri	123_GR_Pla	G	1	North zone	123_GR_Pla_G_NZ	Laona	No	Natural ecosytem with annual vegetation	No	600902	3926904	110		2019-09-05
124	Not grafted	Leonariso	Agria	124_NG_Leo	A	124_NG_Leo	North zone	124_NG_Leo_A_NZ	Traxonas	Yes	Co-cultivation with cereals	Yes through cereals	601491	3923637	103		2019-09-05
125	Grafted	Italy	Tantillo	125_GR_It_Tan	N	125_GR_It_Tan		125_GR_It_Tan
126	Grafted	Italy	Ibla	126_GR_It_Ible	N	126_GR_It_Ible		126_GR_It_Ible
127	Grafted	Italy	Latinissima	127_GR_It_Lat	N	127_GR_It_Lat		127_GR_It_Lat
