# Supplementary material for: Pod Morphology, Primary and Secondary Metabolite Profiles in Non-grafted and Grafted Carob Germplasm Are Configured by Agro-Environmental Zone, Genotype, and Growing Season
Source: Front Plant Sci. 2021 Jan 13;11:612376. doi: 10.3389/fpls.2020.612376 (PMC7838365; doi:10.3389/fpls.2020.612376)
Supplement: Supplementary file 5 [file Table_5.XLSX]

## Sheet: Distribution
Supplementary file 5: Frequency plots of morphological and compositional traits
