# Supplementary material for: Pod Morphology, Primary and Secondary Metabolite Profiles in Non-grafted and Grafted Carob Germplasm Are Configured by Agro-Environmental Zone, Genotype, and Growing Season
Source: Front Plant Sci. 2021 Jan 13;11:612376. doi: 10.3389/fpls.2020.612376 (PMC7838365; doi:10.3389/fpls.2020.612376)
Supplement: Supplementary file 6 [file Table_6.xlsx]

## Sheet: Descriptive  Structure
Supplementary file 6a: Means and standard errors (Std. Error) of morphological and compostional traits for the different cluster groups
	G			A			N
Trait	N	Mean	Std. Error	N	Mean	Std. Error	N	Mean	Std. Error
Pod weight (g) (2018)	78	17.6388	0.455851	8	14.3817	1.8677	12	13.2115	1.69603
Pod weight (g) (2019)	81	18.8526	0.573608	8	14.0919	2.13067	10	13.0164	1.28305
Ratio seeds/ pod weight (2018)	78	7.79087	0.185134	8	10.3547	0.955063	12	13.9815	0.784472
Ratio seeds/ pod weight (2019)	82	7.6232	0.209614	8	11.5473	1.24142	10	13.5699	0.736007
Length (cm) (2018)	78	15.1736	0.25359	8	15.2915	1.2273	12	14.6364	0.66855
Length (cm) (2019)	82	15.4137	0.242894	8	15.2642	1.40126	10	15.014	0.704604
Width (mm) (2018)	78	23.7964	0.144521	8	22.3963	0.49379	12	20.882	0.863384
Width (mm) (2019)	82	23.7117	0.167178	8	21.5659	0.788675	10	20.1381	0.969505
Edge thickness (mm) (2018)	78	10.1896	0.119979	8	8.27908	0.634199	12	8.52062	0.50678
Edge thickness (mm) (2019)	82	10.495	0.100588	8	8.34146	0.439452	10	8.282	0.382067
Groove thickness (mm) (2018)	78	9.02993	0.118536	8	7.34617	0.756756	12	8.256	0.460153
Groove thickness (mm) (2019)	82	9.61624	0.0918832	8	7.38508	0.494813	10	7.832	0.246205
Ratio Edge / Groove (2018)	78	1.14831	0.011337	8	1.16866	0.0404126	12	1.04838	0.0408245
Ratio Edge / Groove (2019)	82	1.10293	0.00814977	8	1.14858	0.0319239	10	1.0684	0.0333437
Valley thickness (mm) (2018)	78	5.81808	0.0707351	8	5.21583	0.450213	12	5.53971	0.15416
Valley thickness (mm) (2019)	82	8.82089	0.086683	8	9.44075	0.505007	10	8.611	0.447276
Average seed weight (2018)	78	0.199702	0.0032502	8	0.2458	0.0377524	12	0.191281	0.0101932
Average seed weight (2019)	82	0.173	0.002	8	0.165	0.009	10	0.171	0.011
L* pulp external (2018)	78	23.5346	0.159077	8	24.532	0.525531	12	24.6353	0.592876
L* seed (2018)	78	34.2527	0.334224	8	33.5306	1.40956	12	34.3987	1.00625
	Structure Code
	G			A			N
Trait	N	Mean	Std. Error	N	Mean	Std. Error	N	Mean	Std. Error
L* powder (2018)	78	68.0126	0.60377	8	65.61	2.1016	12	63.4875	2.06304
L* powder (2019)	82	69.6609	0.45792	8	64.3075	2.25732	10	64.548	2.1162
Sucrose (g 100 g-1 dw) (2018)	78	35.29	0.4342	8	30.728	2.839	12	29.351	1.488
Sucrose (g 100 g-1 dw) (2019)	82	30.939	0.3891	8	27.137	2.3246	10	25.795	1.9251
Fructose (g 100 g-1 dw) (2018)	78	10.135	0.1315	8	8.836	0.4416	12	9.761	0.5423
Fructose (g 100 g-1 dw) (2019)	82	7.556	0.1111	8	6.832	0.7227	10	7.063	0.6511
Glucose (g 100 g-1 dw) (2018)	78	5.155	0.1297	8	4.63	0.4556	12	6.24	0.5139
Glucose (g 100 g-1 dw) (2019)	82	3.46	0.0915	8	3.822	0.6389	10	4.038	0.6307
Total Sugars (g 100 g-1 dw) (2018)	78	50.58	0.3236	8	44.193	2.541	12	45.352	1.3611
Total Sugars (g 100 g-1 dw) (2019)	82	41.955	0.3678	8	37.791	1.7685	10	36.896	1.4647
Malic acid (g kg-1 dw) (2018)	78	5.79203	0.1657	8	5.85938	0.461236	12	6.40442	0.68982
Citric acid (g kg-1 dw) (2018)	78	1.66052	0.0488307	8	1.57737	0.105872	12	1.20172	0.171796
Oxalic acid (g kg-1 dw) (2018)	78	0.30666	0.0054906	8	0.30159	0.0137299	12	0.28731	0.0152477
Total organic acid (g kg-1 dw) (2018)	78	7.759	0.188	8	7.738	0.465	12	7.893	0.787
Protein % (w/w) (2018)	78	4.69082	0.0911263	8	4.97328	0.532059	12	4.50117	0.381133
PO4 (g kg-1 dw) (2018)	78	1.23638	0.0406008	8	1.19572	0.140468	12	1.06956	0.0969285
SO4 (g kg-1 dw) (2018)	78	0.541051	0.0395444	8	0.386407	0.142644	12	0.348552	0.0693514
NH4 (g kg-1 dw) (2018)	78	0.144766	0.0128767	8	0.223953	0.0837327	11	0.107507	0.0315746
NO3 (g kg-1 dw) (2018)	78	0.064762	0.0034674	8	0.068578	0.0118216	12	0.069923	0.0105189
K (g kg-1 dw) (2018)	78	12.1467	0.270367	8	12.2439	1.64305	12	12.0026	0.802579
Cl (g kg-1 dw) (2018)	78	1.93186	0.0581655	8	1.97825	0.145579	12	2.31127	0.225171
Ca (g kg-1 dw) (2018)	78	1.62931	0.0713253	8	1.4226	0.152331	12	1.85645	0.255001
Mg (g kg-1 dw) (2018)	78	1.02869	0.0344215	8	0.976683	0.0993103	12	0.933398	0.0588389
Na(g kg-1 dw) (2018)	78	0.206296	0.014709	8	0.184879	0.0409921	12	0.296374	0.0477512
DPPH (g AE kg-1 dw) (2018)	78	9.216	0.382	8	14.13	1.618	12	11.52	2.092
DPPH (g AE kg-1 dw) (2019)	82	7.26586	0.489061	8	12.89	4.20164	10	11.9221	3.24906
FRAP (g AE kg-1 dw) (2018)	78	51.597	2.7055	8	69.854	10.147	12	55.9	11.4192
FRAP (g AE kg-1 dw) (2019)	82	37.2795	1.87744	8	40.4439	8.66303	10	41.0094	9.08925
Total Phenolics (HCL) (g GAE kg-1 dw) (2018)	78	33.221	1.8757	8	44.329	8.3244	12	32.734	7.3289
Total Phenolics (HCL) (g GAE kg-1 dw) (2019)	82	24.5819	1.60502	8	28.528	9.47156	10	31.8584	10.3088
Total Phenolics - Acetate (g GAE kg-1 dw) (2018)	78	10.504	0.3374	8	15.72	2.4653	12	11.694	1.9835
Tannins (mg Catechin g-1 dw) (2018)	78	48.2274	3.16493	8	53.2267	9.33552	12	42.1481	9.83757
Tannins (mg Catechin g-1 dw) (2019)	82	24.77	2.31	8	26.08	12.04	10	25.86	11.21
Gallic acid (μg g-1 dw) (2018)	78	891	41.6693	8	1263.51	290.705	12	1202.81	320.006
Kaempferol-7-O-glucoside (μg g-1 dw) (2018)	78	62.9479	5.00208	8	115.781	48.3467	12	125.088	24.3006
Gallocatechin (μg g-1 dw) (2018)	78	11.9199	0.292614	8	12.3846	0.615763	12	11.4442	0.214481
Naringenin diglucoside (μg g-1 dw) (2018)	78	11.8285	0.814196	8	12.9533	3.75287	12	10.5109	2.23361
Gallocatechin gallate (μg g-1 dw) (2018)	78	10.8959	1.11957	8	9.33512	2.96804	12	6.4617	1.31659
Catechin (μg g-1 dw) (2018)	78	9.34516	1.03485	8	9.44911	2.78789	12	10.369	2.33828
Isovitexin (μg g-1 dw) (2018)	78	5.45342	0.260762	8	5.46826	1.48827	12	6.48078	0.894372
Luteolin-7-O-glucoside (μg g-1 dw) (2018)	78	5.02977	0.407865	8	5.32593	1.53051	12	4.87206	1.25134
Epigallocatechin gallate (μg g-1 dw) (2018)	78	3.17862	0.083537	8	3.4253	0.641045	12	3.29155	0.279438
Methyl gallate (μg g-1 dw) (2018)	78	2.59688	0.170877	8	3.89712	1.24738	12	4.05725	1.03254
Epicatechin (μg g-1 dw) (2018)	78	1.50836	0.037099	8	1.43069	0.234279	12	1.55714	0.090734
Vitexin (μg g-1 dw) (2018)	78	0.93641	0.087978	8	1.04894	0.276126	12	1.0141	0.186377
Total (μg g-1 dw) (2018)	78	1016.64	44.0093	8	1444.01	336.708	12	1387.95	315.827
Valid N (listwise)	0

## Sheet: Descriptive Agro - Environment
Supplementary file 6b: Means and standard errors (Std. Error) of morphological and compostional traits at the different agro- enviromental zones
	Anogira			Mount Larnaca			Mount Lemesos			Mount Polis			Tillyria			Mount Paphos			Neo Chorio			South Zone			North Zone
Trait	N	Mean	Std. Error	N	Mean	Std. Error	N	Mean	Std. Error	N	Mean	Std. Error	N	Mean	Std. Error	N	Mean	Std. Error	N	Mean	Std. Error	N	Mean	Std. Error	N	Mean	Std. Error
Pod weight (g) (2018)	7	15.2415	1.75528	11	15.6426	0.755347	15	14.3264	1.34823	12	18.1555	1.46594	7	16.1248	0.252187	9	17.9244	1.30487	9	17.0953	0.925106	25	17.9695	1.09081	3	20.2036	3.89602
Pod weight (g) (2019)	7	13.4443	1.35785	15	17.9257	1.38145	15	14.5554	1.45231	11	17.1761	1.67586	6	19.4279	0.528744	8	18.9118	1.16416	9	20.5093	1.53751	18	17.5745	1.30333	10	23.0906	1.79746
Ratio seeds/ pod weight (2018)	7	10.2237	1.28981	11	8.25777	0.757577	15	8.24793	0.679967	12	8.53268	0.699682	7	9.00748	0.563706	9	9.26157	0.439494	9	9.54845	0.862636	25	8.02885	0.653438	3	12.2426	2.79411
Ratio seeds/ pod weight (2019)	7	10.341	1.049	15	8.02708	0.411735	15	7.62538	0.712024	11	9.61852	1.06709	6	9.31874	1.27021	9	8.96913	0.754279	9	8.19596	0.83626	18	8.77303	0.894474	10	7.18903	0.711078
Length (cm) (2018)	7	14.8614	1.30586	11	14.5157	0.495755	15	13.4147	0.794809	12	15.47	0.734326	7	15.5871	0.384217	9	15.5011	0.488545	9	15.9	0.442226	25	15.754	0.41257	3	15.1256	1.95024
Length (cm) (2019)	7	14.7463	0.889719	15	15.28	0.557895	15	13.517	0.764635	11	14.8035	0.872608	6	16.975	0.535455	9	15.8244	0.386333	9	15.9156	0.486618	18	15.7878	0.444589	10	16.647	0.735347
Width (mm) (2018)	7	22.4854	0.814762	11	23.3215	0.576851	15	22.9763	0.483713	12	23.6539	0.390936	7	23.0877	0.258838	9	24.6422	0.357945	9	22.8	0.439845	25	23.352	0.477703	3	23.6852	1.2721
Width (mm) (2019)	7	22.0876	0.801221	15	23.1093	0.444922	15	22.9947	0.583224	11	22.6576	0.526639	6	23.4578	0.222238	9	23.7248	0.301139	9	22.443	0.490183	18	23.1116	0.740988	10	25.0593	0.499428
Edge thickness (mm) (2018)	7	8.79657	0.464513	11	9.62991	0.472617	15	9.6904	0.296519	12	10.1238	0.467918	7	9.69571	0.191524	9	10.8679	0.323973	9	9.11344	0.412841	25	10.0802	0.326502	3	9.73831	0.442873
Edge thickness (mm) (2019)	7	9.20429	0.408013	15	10.089	0.269297	15	10.3988	0.252262	11	10.0297	0.452867	6	9.31283	0.641966	9	10.8741	0.360411	9	9.68478	0.420039	18	9.92183	0.314706	10	10.8572	0.406812
Groove thickness (mm) (2018)	7	8.22057	0.308553	11	8.28236	0.416381	15	8.19533	0.27925	12	9.02033	0.449901	7	8.74329	0.276885	9	9.36356	0.342207	9	8.77444	0.256111	25	9.13003	0.330103	3	9.88533	0.306934
Groove thickness (mm) (2019)	7	8.89243	0.386309	15	9.29507	0.283937	15	9.03567	0.22557	11	9.07664	0.358036	6	9.16083	0.497819	9	9.47511	0.367593	9	9.39033	0.337273	18	9.07565	0.321985	10	10.0766	0.46071
Ratio Edge / Groove (2018)	7	1.08364	0.054772	11	1.18732	0.031584	15	1.20559	0.0298774	12	1.13908	0.0285605	7	1.1211	0.0252923	9	1.18545	0.0277675	9	1.04761	0.0330661	25	1.12623	0.0194347	3	0.999365	0.0260805
Ratio Edge / Groove (2019)	7	1.043	0.0289729	15	1.0962	0.0138901	15	1.16258	0.0199846	11	1.11609	0.022079	6	1.02483	0.0288703	9	1.16322	0.0190013	9	1.03656	0.021502	18	1.11022	0.0187546	10	1.0922	0.0181156
Valley thickness (mm) (2018)	7	5.89057	0.289379	11	5.66	0.174927	15	5.8026	0.163705	12	5.93217	0.166025	7	5.469	0.0783284	9	5.88022	0.147667	9	5.82333	0.177235	25	5.49663	0.194095	3	6.42117	0.286871
Valley thickness (mm) (2019)	7	8.88557	0.573926	15	8.4786	0.232551	15	8.83287	0.211716	11	8.97845	0.225681	6	9.334	0.483448	9	8.64222	0.215002	9	9.22511	0.287389	18	8.99022	0.242627	10	8.5681	0.227225
Average seed weight (2018)	7	0.185149	0.00983367	11	0.2114	0.00756179	15	0.210168	0.00830238	12	0.194588	0.0096019	7	0.205385	0.00637225	9	0.202886	0.00822084	9	0.180567	0.00581064	25	0.214922	0.0134578	3	0.15591	0.00308466
Average seed weight (2019)	7	0.183306	0.00560483	15	0.160649	0.00451873	15	0.170056	0.00507013	11	0.172895	0.00388454	6	0.176136	0.00352404	9	0.184328	0.00988234	9	0.171048	0.0090625	18	0.17092	0.00460171	10	0.171489	0.00603316
L* pulp external (2018)	7	25.402	0.356823	11	24.2622	0.530517	15	24.1903	0.319404	12	24.0263	0.273475	7	23.7577	0.349539	9	23.1651	0.44719	9	23.9878	0.487518	25	22.8327	0.354478	3	23.4038	0.471157
L* seed (2018)	7	36.6352	0.684705	11	34.9862	0.866168	15	35.8308	0.929	12	34.9245	0.671476	7	34.4957	1.08892	9	32.7925	0.841502	9	34.6253	0.67512	25	32.1811	0.574107	3	34.0449	2.20715
	Anogira			Mount Larnaca			Mount Lemesos			Mount Polis			Tillyria			Mount Paphos			Neo Chorio			South Zone			North Zone
Trait	N	Mean	Std. Error	N	Mean	Std. Error	N	Mean	Std. Error	N	Mean	Std. Error	N	Mean	Std. Error	N	Mean	Std. Error	N	Mean	Std. Error	N	Mean	Std. Error	N	Mean	Std. Error
L* powder (2018)	7	72.2714	0.500054	11	71.45	0.406247	15	72.556	0.582336	12	71.0342	1.02323	7	70.1714	1.30874	9	61.76	1.33332	9	63.5567	1.08404	25	61.8492	0.926198	3	64.61	2.21435
L* powder (2019)	7	72.6471	2.15836	15	72.2747	0.942785	15	72.058	1.15947	11	68.5955	1.35135	6	69.6983	0.705566	9	68.3744	0.325914	9	63.9722	0.998186	18	64.7544	1.23503	10	66.917	0.86244
Sucrose (g 100 g-1 dw) (2018)	7	36.5815	1.4641	11	34.6743	1.33063	15	36.2472	1.2422	12	37.3528	0.665699	7	35.5619	0.913241	9	33.2528	1.2092	9	33.4237	1.0015	25	31.1172	1.20125	3	31.4301	3.87722
Sucrose (g 100 g-1 dw) (2019)	7	29.8474	1.66724	15	31.3799	0.834007	15	31.794	0.998001	11	30.5704	1.07989	6	28.1093	1.71709	9	30.7525	1.56147	9	30.402	1.50023	18	27.1749	1.26541	10	31.1049	1.39685
Fructose (g 100 g-1 dw) (2018)	7	8.67518	0.512401	11	9.98956	0.278783	15	9.97176	0.241708	12	9.08469	0.152597	7	9.26192	0.219898	9	10.9329	0.494042	9	9.76776	0.37121	25	10.5149	0.235957	3	11.6997	1.77898
Fructose (g 100 g-1 dw) (2019)	7	6.72503	0.558678	15	7.55959	0.232152	15	7.62908	0.206629	11	6.85293	0.296865	6	7.32558	0.276734	9	6.76044	0.372828	9	7.22071	0.414934	18	8.32671	0.388002	10	7.49183	0.395303
Glucose (g 100 g-1 dw) (2018)	7	4.1811	0.322561	11	4.66588	0.220456	15	4.78777	0.144671	12	4.22741	0.143609	7	4.3205	0.207419	9	6.45727	0.51762	9	5.89191	0.174905	25	5.84482	0.214649	3	7.79975	1.66274
Glucose (g 100 g-1 dw) (2019)	7	2.79751	0.346842	15	3.40336	0.157834	15	3.36208	0.167819	11	3.07555	0.253907	6	3.32938	0.387654	9	3.10137	0.223817	9	3.68957	0.365421	18	4.51409	0.393108	10	3.74501	0.181425
Total Sugars (g 100 g-1 dw) (2018)	7	49.4377	1.9493	11	49.3298	1.27714	15	51.0067	1.2373	12	50.6649	0.763159	7	49.1443	0.832313	9	50.6429	0.368565	9	49.0834	0.778709	25	47.4769	1.12687	3	50.9295	0.679236
Total Sugars (g 100 g-1 dw) (2019)	7	39.3699	2.01547	15	42.3429	0.848928	15	42.7852	0.878113	11	40.4989	1.15608	6	38.7643	1.6528	9	40.6143	1.37859	9	41.3122	1.33046	18	40.0157	0.828903	10	42.3417	1.63621
Malic acid (g kg-1 dw) (2018)	7	5.88651	0.534223	11	6.69104	0.417398	15	6.63459	0.338461	12	6.76015	0.388961	7	7.03697	0.322255	9	5.61036	0.306529	9	5.84012	0.266375	25	4.38974	0.304181	3	6.00071	0.994121
Citric acid (g kg-1 dw) (2018)	7	1.34189	0.124199	11	1.80497	0.105877	15	1.90829	0.110245	12	1.92448	0.149521	7	1.54308	0.101208	9	1.59949	0.142585	9	1.55432	0.104326	25	1.3808	0.0718816	3	0.6296	0.178086
Oxalic acid (g kg-1 dw) (2018)	7	0.271463	0.0152885	11	0.290775	0.0103911	15	0.274772	0.00905917	12	0.281242	0.00643603	7	0.292334	0.00952643	9	0.345658	0.0169435	9	0.315264	0.0151526	25	0.331855	0.0109686	3	0.297887	0.0225934
Total organic acid (g kg-1 dw) (2018)	7	7.49986	0.554828	11	8.78679	0.394322	15	8.81766	0.392642	12	8.96587	0.452721	7	8.87239	0.339389	9	7.55551	0.392044	9	7.70971	0.322187	25	6.10239	0.32631	3	6.9282	0.844148
Protein % (w/w) (2018)	7	4.93391	0.40192	11	4.16996	0.277456	15	4.18391	0.236096	12	4.73624	0.163927	7	5.25096	0.139121	9	4.48002	0.151913	9	4.70972	0.341191	25	5.12721	0.211936	3	4.01296	0.523432
PO4 (g kg-1 dw) (2018)	7	1.11582	0.0701538	11	1.09798	0.0696031	15	1.02845	0.053321	12	1.2132	0.081791	7	1.24397	0.0530057	9	1.4049	0.0853709	9	1.26504	0.156114	25	1.35059	0.0982942	3	0.820753	0.131244
SO4 (g kg-1 dw) (2018)	7	0.539286	0.193914	11	0.494167	0.121461	15	0.554725	0.102604	12	0.402453	0.0466812	7	0.8209	0.187802	9	0.563549	0.11133	9	0.388113	0.0600459	25	0.44544	0.0509556	3	0.555813	0.33179
NH4 (g kg-1 dw) (2018)	7	0.0848743	0.0207013	11	0.152458	0.0357528	15	0.107039	0.02187	12	0.20713	0.0222617	7	0.174723	0.0291425	9	0.0846867	0.0260367	9	0.134242	0.0264028	25	0.186982	0.0386016	2	0.01784	0.00556
NO3 (g kg-1 dw) (2018)	7	0.0609971	0.0124212	11	0.0517	0.0054929	15	0.0678453	0.00657243	12	0.061095	0.00316399	7	0.0994886	0.0114937	9	0.0498889	0.00621798	9	0.0622889	0.0126904	25	0.0740352	0.00793457	3	0.0452533	0.0136922
K (g kg-1 dw) (2018)	7	10.9346	0.833558	11	13.0949	0.556425	15	11.5315	0.492903	12	13.2182	0.455678	7	13.3129	0.677473	9	11.5249	0.650088	9	12.5332	0.741448	25	11.8837	0.766671	3	10.1479	2.01014
Cl (g kg-1 dw) (2018)	7	1.8268	0.164365	11	1.757	0.132574	15	1.79311	0.0847447	12	1.57342	0.0639562	7	2.41297	0.257419	9	1.92571	0.134355	9	2.24869	0.125871	25	2.11184	0.117969	3	3.0325	0.583359
Ca (g kg-1 dw) (2018)	7	1.97058	0.122082	11	1.54795	0.113955	15	1.95565	0.251164	12	1.86627	0.175469	7	2.13764	0.23845	9	1.80737	0.15859	9	1.64726	0.109985	25	1.11644	0.0910166	3	1.40886	0.04796
Mg (g kg-1 dw) (2018)	7	1.01678	0.0509791	11	0.916076	0.0604251	15	1.05657	0.0903236	12	1.12528	0.0652381	7	1.28394	0.0548391	9	0.978551	0.051483	9	1.14426	0.116976	25	0.888122	0.0658014	3	0.80316	0.1003
Na(g kg-1 dw) (2018)	7	0.276267	0.0554085	11	0.239053	0.0449772	15	0.239197	0.0264544	12	0.165473	0.0268399	7	0.287317	0.0974329	9	0.249103	0.0350263	9	0.14892	0.0221303	25	0.166037	0.0223969	3	0.415049	0.074285
DPPH (g AE kg-1 dw) (2018)	7	12.5283	1.68611	11	13.7583	0.980426	15	13.1507	0.959804	12	9.63158	0.620896	7	11.1613	1.68441	9	4.81564	0.339163	9	6.45383	1.15547	25	8.88991	0.694026	3	5.48384	2.03243
DPPH (g AE kg-1 dw) (2019)	7	17.1367	4.93807	15	10.4279	0.907108	15	10.6348	1.6106	11	7.39408	0.817772	6	11.1433	3.59008	9	5.96203	0.765427	9	5.06194	1.49698	18	5.70598	0.737319	10	3.21244	0.853733
FRAP (g AE kg-1 dw) (2018)	7	84.5209	7.06732	11	72.0738	7.06564	15	79.3094	4.36563	12	65.6849	5.6714	7	64.4396	2.34861	9	24.1122	1.7169	9	33.5582	5.9468	25	33.2448	2.65254	3	30.2176	0.973046
FRAP (g AE kg-1 dw) (2019)	7	58.7021	8.66901	15	48.7403	3.50401	15	52.484	3.84003	11	44.2381	4.0726	6	47.5391	8.70322	9	26.1723	3.25913	9	22.1704	2.95312	18	26.3367	2.44096	10	18.0285	1.77587
Total Phenolics (HCL) (g GAE kg-1 dw) (2018)	7	55.6802	5.87789	11	50.3642	4.80485	15	53.9914	2.21144	12	38.7796	3.20733	7	36.2881	2.24675	9	13.6112	1.38598	9	20.2383	1.90102	25	20.5013	2.05573	3	16.1685	0.661059
Total Phenolics (HCL) (g GAE kg-1 dw) (2019)	7	46.1332	9.19593	15	36.1953	3.41559	15	37.5052	3.41188	11	28.6919	2.7502	6	40.1406	12.2697	9	14.676	2.70896	9	11.9532	1.90433	18	14.2884	2.04107	10	8.07745	1.1846
Total Phenolics - Acetate (g GAE kg-1 dw) (2018)	7	14.8307	2.3846	11	13.7597	0.852286	15	14.3725	1.26063	12	10.5857	0.404297	7	12.2723	0.717711	9	7.001	0.298268	9	8.0166	0.911048	25	9.93366	0.674568	3	6.07547	1.64119
Tannins (mg Catechin g-1 dw) (2018)	7	78.9655	5.014	11	66.6891	6.25816	15	82.9454	3.08172	12	56.3028	5.52297	7	47.1192	8.80702	9	19.7614	4.08425	9	25.3204	4.96694	25	27.0661	3.22929	3	24.9844	9.28454
Tannins (mg Catechin g-1 dw) (2019)	7	55.63	12.18	15	41.07	4.81	15	42.07	4.26	11	26.6	3.94	6	39.12	10.26	9	10.32	3.67	9	4.99	1.71	18	9.1	3.15	10	3.29	1.4
Gallic acid (μg g-1 dw) (2018)	7	1160.89	248.524	11	1127.76	69.2134	15	701.155	76.5044	12	1110.38	53.4236	7	1468.75	443.919	9	555.126	57.0117	9	588.797	111.867	25	1098.61	118.691	3	541.449	289.033
Kaempferol-7-O-glucoside (μg g-1 dw) (2018)	7	73.9153	18.0158	11	67.5583	16.8532	15	79.2681	17.0163	12	54.9077	8.50336	7	50.0134	9.64693	9	63.1868	14.2039	9	95.1099	23.2357	25	86.0711	18.8472	3	100.745	36.8365
Gallocatechin (μg g-1 dw) (2018)	7	11.6577	2.27341	11	12.3039	0.62828	15	10.8622	0.83971	12	13.1523	0.505708	7	12.4199	0.684509	9	11.4779	0.0957273	9	11.4647	0.131848	25	12.0806	0.246109	3	11.0046	0.128848
Naringenin diglucoside (μg g-1 dw) (2018)	7	9.36109	2.60483	11	5.45914	1.90987	15	5.15523	1.93335	12	14.7036	1.08215	7	13.9761	1.87022	9	17.644	1.89215	9	16.4699	2.15021	25	13.3917	1.44101	3	11.1261	0.46384
Gallocatechin gallate (μg g-1 dw) (2018)	7	17.3561	6.47246	11	10.8911	3.23729	15	11.5594	2.98669	12	15.3723	1.96067	7	18.0196	2.81747	9	3.9753	0.358976	9	4.71332	0.667219	25	7.44985	1.10593	3	4.12162	0.0711359
Catechin (μg g-1 dw) (2018)	7	12.0298	4.70388	11	6.34946	2.05508	15	6.23835	1.79172	12	16.4235	4.66981	7	13.9926	2.98972	9	7.56534	0.842515	9	8.26733	1.49571	25	9.18987	1.23381	3	4.68133	0.686361
Isovitexin (μg g-1 dw) (2018)	7	6.97031	1.1932	11	5.24691	0.81806	15	6.00457	0.739067	12	5.95868	0.627068	7	4.84888	0.918912	9	4.82854	1.02846	9	4.60365	0.815693	25	5.91209	0.486017	3	4.05563	0.502708
Luteolin-7-O-glucoside (μg g-1 dw) (2018)	7	4.95566	1.56547	11	3.84476	1.13605	15	3.60103	0.996417	12	5.31566	1.06982	7	4.40635	1.03601	9	3.56232	0.998278	9	6.03147	1.05443	25	6.92902	0.765827	3	2.73145	0.288238
Epigallocatechin gallate (μg g-1 dw) (2018)	7	3.56034	0.459885	11	3.24272	0.452569	15	2.87425	0.300788	12	3.27877	0.165591	7	3.30083	0.166107	9	2.96412	0.0219163	9	3.14633	0.133735	25	3.39734	0.157291	3	2.91618	0.0392108
Methyl gallate (μg g-1 dw) (2018)	7	1.9477	0.605926	11	2.00175	0.41357	15	1.04052	0.273566	12	3.16134	0.474701	7	3.9966	1.15217	9	2.38645	0.35736	9	2.82886	0.565494	25	4.41651	0.437366	3	2.63233	1.60861
Epicatechin (μg g-1 dw) (2018)	7	1.75742	0.217067	11	1.34725	0.145257	15	1.40122	0.125031	12	1.73433	0.12447	7	1.62971	0.118956	9	1.44457	0.0209812	9	1.48133	0.0333023	25	1.47863	0.0271564	3	1.37492	0.0108328
Vitexin (μg g-1 dw) (2018)	7	0.804383	0.0882048	11	0.833476	0.153253	15	0.983264	0.220857	12	0.816547	0.126418	7	0.82172	0.291679	9	0.91433	0.207855	9	0.703952	0.0727155	25	1.29584	0.217547	3	0.513826	0.00587017
Total (μg g-1 dw) (2018)	7	1305.21	242.198	11	1246.84	70.8219	15	830.143	87.8262	12	1245.2	61.6382	7	1596.17	445.503	9	675.076	69.6973	9	743.618	123.898	25	1250.23	134.613	3	687.352	254.263
